# Supplementary material for: Increased hsa-miR-100-5p Expression Improves Hepatocellular Carcinoma Prognosis in the Asian Population with PLK1 Variant rs27770A>G
Source: Cancers (Basel). 2023 Dec 27;16(1):129. doi: 10.3390/cancers16010129 (PMC10778516; doi:10.3390/cancers16010129)
Supplement: Supplementary file 1 [file cancers-16-00129-s001.zip › Table S1.xlsx]

## Sheet: Sheet1
mir-100-5p RT	5'-GTCGTATCCAGTGCAGGGTCCGAGGTATTCGCACTGGATACGACCACAAG-3'
U6_snRNA_R	5'-ACGCTTCACGAATTTGCGTGTC-3'
mir-100-5p_qRT_F	5'-GCGAACCCGTAGATCCGAA-3'
StemLoop_R	5'-AGTGCAGGGTCCGAGGTATT-3'
U6_snRNA_F	5'-CTCGCTTCGGCAGCACATATACT-3'
U6_snRNA_R	5'-ACGCTTCACGAATTTGCGTGTC-3'
PLK1_F	5'-CCTGCACCGAAACCGAGTTAT-3’
PLK1_R	5’-CCGTCATATTCGACTTTGGTTGC-3'
GAPDH_F	5'-CCAGGTGGTCTCCTCTGACTTC-3'
GAPDH_R	5'-CCCTGTTGCTGTAGCCAAATTC-3
