# Supplementary material for: Increased hsa-miR-100-5p Expression Improves Hepatocellular Carcinoma Prognosis in the Asian Population with PLK1 Variant rs27770A>G
Source: Cancers (Basel). 2023 Dec 27;16(1):129. doi: 10.3390/cancers16010129 (PMC10778516; doi:10.3390/cancers16010129)
Supplement: Supplementary file 1 [file cancers-16-00129-s001.zip › Table S2.xlsx]

## Sheet: Sheet1
Fig3C
Huh7	Control			mir-100 mimic
PLK1	206.435	315.092	291.799	184.021	150.607	194.435
GAPDH	7245.83	10060	10427.9	8822.98	10137.6	10090.8
HepG2	Control			mir-100 mimic
PLK1	1275.31	1065.48	1634.55	444.456	379.335	351.627
GAPDH	11468	12505.9	9222.76	10119.6	10130.7	9748.3
Hep3B	Control			mir-100 mimic
PLK1	1308.5	2374.35	1679.62	607.719	268.092	212.678
GAPDH	14708.8	15858.6	12395.3	13025.9	13405.9	13726.1
Fig3G	T1	N1	T2	N2	T3	N3	T4	N4
Plk1	735.991	2522.26	361.627	2459.2	2576.33	3583.03	791.184	1850.6
Gapdh	7122.29	6454.17	6235.87	6809.48	6972.36	5944.61	5247.32	5977.2
