# Supplementary material for: Increased hsa-miR-100-5p Expression Improves Hepatocellular Carcinoma Prognosis in the Asian Population with PLK1 Variant rs27770A>G
Source: Cancers (Basel). 2023 Dec 27;16(1):129. doi: 10.3390/cancers16010129 (PMC10778516; doi:10.3390/cancers16010129)
Supplement: Supplementary file 1 [file cancers-16-00129-s001.zip › Table S3.xlsx]

## Sheet: Sheet1
Weinberg equilibrium test of rs27770
Population	Allele frequency		Genotype: Observed (Expected)				Residual			Chi-Square Test
	A	G	A|A	A|G	G|G	Sum	A|A	A|G	G|G	Chi-Square	Asymp. Sig.	Sig?
AFR African	0.885	0.115	518(517.7)	134(134.5)	9(8.7)	661	0.288275	-0.54655	0.258275	0.010011	0.995007	ns
AMR American	0.829	0.171	238(238.5)	99(98.4)	10(10.1)	347	-0.472627	0.619254	-0.146627	0.006953	0.996529	ns
EAS East Asian	0.565	0.435	167(160.9)	236(247.7)	101(95.4)	504	6.1106	-11.7412	5.6306	1.12096	0.570934	ns
EUR European	0.785	0.215	313(310.0)	164(169.8)	26(23.3)	503	3.03882	-5.78765	2.74883	0.552054	0.758793	ns
SAS South Asian	0.745	0.255	278(271.4)	173(185.8)	38(31.8)	489	6.59278	-12.7956	6.20277	2.25136	0.324433	ns
ALL Phase 3 individuals	0.766	0.234	1514(1469.2)	806(897.7)	184(137.1)	2504	44.763	-91.654	46.891	26.7586	2e-06	***
