# Supplementary material for: Increased hsa-miR-100-5p Expression Improves Hepatocellular Carcinoma Prognosis in the Asian Population with PLK1 Variant rs27770A>G
Source: Cancers (Basel). 2023 Dec 27;16(1):129. doi: 10.3390/cancers16010129 (PMC10778516; doi:10.3390/cancers16010129)
Supplement: Supplementary file 1 [file cancers-16-00129-s001.zip › Table S4.xlsx]

## Sheet: Sheet1
rs27770 allele frequency
Study	Population	Group	Samplesize	Ref Allele	Alt Allele	BioProject ID	BioSample ID
gnomAD - Genomes	Global	Study-wide	140056	A=0.808891	G=0.191109	PRJNA398795	SAMN07488253
	European	Sub	75842	A=0.78260	G=0.21740		SAMN10181265
	African	Sub	41970	A=0.87157	G=0.12843		SAMN07488254
	American	Sub	13654	A=0.82232	G=0.17768		SAMN07488255
	Ashkenazi Jewish	Sub	3322	A=0.8128	G=0.1872		SAMN07488252
	East Asian	Sub	3116	A=0.5568	G=0.4432		SAMN07488251
	Other	Sub	2152	A=0.7867	G=0.2133		SAMN07488248
gnomAD - Exomes	Global	Study-wide	105350	A=0.768154	G=0.231846	PRJNA398795	SAMN07488253
	European	Sub	53130	A=0.78366	G=0.21634		SAMN10181265
	Asian	Sub	22198	A=0.64970	G=0.35030
	American	Sub	16002	A=0.81765	G=0.18235		SAMN07488255
	African	Sub	8030	A=0.8731	G=0.1269		SAMN07488254
	Ashkenazi Jewish	Sub	3018	A=0.8115	G=0.1885		SAMN07488252
	Other	Sub	2972	A=0.7816	G=0.2184		SAMN07488248
ExAC	Global	Study-wide	23492	A=0.68466	G=0.31534	PRJEB8661	SAMN07490465
	Europe	Sub	15092	A=0.69931	G=0.30069
	Asian	Sub	4546	A=0.5623	G=0.4377
	American	Sub	1956	A=0.7505	G=0.2495
	African	Sub	1742	A=0.8014	G=0.1986
	Other	Sub	156	A=0.705	G=0.295		SAMN07486028
1000Genomes	Global	Study-wide	5008	A=0.7656	G=0.2344	PRJEB6930	SAMN07490465
	African	Sub	1322	A=0.8850	G=0.1150		SAMN07486022
	East Asian	Sub	1008	A=0.5655	G=0.4345		SAMN07486024
	Europe	Sub	1006	A=0.7853	G=0.2147		SAMN07488239
	South Asian	Sub	978	A=0.745	G=0.255		SAMN07486027
	American	Sub	694	A=0.829	G=0.171		SAMN07488242
HapMap	Global	Study-wide	328	A=0.811	G=0.189	PRJNA60817	SAMN10820145
	African	Sub	120	A=0.917	G=0.083		SAMN10821181
	American	Sub	120	A=0.850	G=0.150		SAMN10821182
	Asian	Sub	88	A=0.61	G=0.39		SAMN10821184
