# Supplementary material for: Increased hsa-miR-100-5p Expression Improves Hepatocellular Carcinoma Prognosis in the Asian Population with PLK1 Variant rs27770A>G
Source: Cancers (Basel). 2023 Dec 27;16(1):129. doi: 10.3390/cancers16010129 (PMC10778516; doi:10.3390/cancers16010129)
Supplement: Supplementary file 1 [file cancers-16-00129-s001.zip › Table S5.xlsx]

## Sheet: PLK1_rs27770G
Type	miRNA	Site_Position	LogitProb†	Score	3′_bp*	ΔGhybrid	ΔGnucl*	ΔGtotal*	Site_Access*	Upstream_Access (10nt)*	Dwstream_Access (30nt)*	Upstream_AU (30nt)*	Dwstream_AU (30nt)*	Site_Location*
3‘UTR-seedless	hsa-miR-100-5p	2103-2117	0.651	0.105	1	-15.2	-0.214	-6.555	0.382	0.452	0.397	0.7	0.633	0.811
3‘UTR-seedless	hsa-miR-100-5p	2024-2043	0.425	0.105	1	-26.1	-1.06	-3.8	0.179	0.428	0.673	0.567	0.333	0.55
3‘UTR-seedless	hsa-miR-100-5p	1992-2002	0.414	0.105	0	-15.4	0	8.565	0.106	0.107	0.309	0.367	0.7	0.444
3‘UTR-seedless	hsa-miR-100-5p	2024-2041	0.408	0.105	1	-23.4	-1.06	1.915	0.182	0.428	0.681	0.567	0.4	0.55
3‘UTR-seedless	hsa-miR-100-5p	2024-2034	0.384	0.105	1	-15.8	-1.079	0.129	0.197	0.428	0.593	0.567	0.367	0.55
3‘UTR-seedless	hsa-miR-100-5p	1992-2004	0.367	0.105	0	-18.8	0	6.573	0.094	0.107	0.312	0.367	0.633	0.444
3‘UTR-seedless	hsa-miR-100-5p	1992-2008	0.351	0.105	0	-18.9	0	11.33	0.129	0.107	0.317	0.367	0.667	0.444
3‘UTR-seedless	hsa-miR-100-5p	1992-2011	0.304	0.105	0	-20.8	0	10.277	0.111	0.107	0.316	0.367	0.6	0.444
3‘UTR-seedless	hsa-miR-100-5p	1915-1933	0.165	0.105	0	-17.1	-0.008	14.316	0.251	0.352	0.475	0.333	0.3	0.189
3‘UTR-seedless	hsa-miR-100-5p	1992-2036	0.159	0.105	0	-21	-0.009	25.323	0.243	0.107	0.637	0.367	0.333	0.444
3‘UTR-seedless	hsa-miR-100-5p	1901-1922	0.146	0.105	0	-16.7	0	8.882	0.419	0.513	0.233	0.333	0.3	0.142
CDS-seedless	hsa-miR-100-5p	949-961	0.795	0.105	1	-17.3	-1.148	-12.389	0.46	0.563	0.721	0.6	0.45	0.499
CDS-seedless	hsa-miR-100-5p	949-956	0.779	0.105	1	-15.1	-0.302	-9.27	0.373	0.563	0.594	0.6	0.6	0.499
CDS-seedless	hsa-miR-100-5p	1300-1317	0.777	0.105	0	-23.5	-6.262	-16.665	0.627	0.542	0.246	0.45	0.55	0.692
CDS-seedless	hsa-miR-100-5p	949-967	0.73	0.105	1	-17.3	-1.148	-7.574	0.467	0.563	0.795	0.6	0.4	0.499
CDS-seedless	hsa-miR-100-5p	1300-1315	0.726	0.105	0	-18.6	-2.739	-12.205	0.625	0.542	0.261	0.45	0.6	0.692
CDS-seedless	hsa-miR-100-5p	1300-1309	0.688	0.105	0	-15.3	-2.739	-11.75	0.65	0.542	0.486	0.45	0.45	0.692
CDS-seedless	hsa-miR-100-5p	618-631	0.639	0.105	0	-16.9	-0.87	-5.383	0.266	0.502	0.505	0.6	0.55	0.316
CDS-seedless	hsa-miR-100-5p	496-518	0.605	0.105	0	-15.3	-3.43	-7.883	0.59	0.474	0.472	0.4	0.5	0.249
CDS-seedless	hsa-miR-100-5p	1126-1145	0.559	0.105	1	-22	-0.005	-7.491	0.471	0.674	0.371	0.5	0.35	0.596
CDS-seedless	hsa-miR-100-5p	601-624	0.553	0.105	0	-16.7	0	-0.676	0.422	0.428	0.5	0.5	0.6	0.307
CDS-seedless	hsa-miR-100-5p	1126-1138	0.521	0.105	1	-15.5	-0.005	-6.537	0.558	0.674	0.166	0.5	0.4	0.596
CDS-seedless	hsa-miR-100-5p	1279-1299	0.498	0.105	0	-22.5	-0.734	-1.605	0.351	0.063	0.62	0.45	0.5	0.681
CDS-seedless	hsa-miR-100-5p	1126-1141	0.486	0.105	1	-17.1	-0.005	-5.337	0.559	0.674	0.25	0.5	0.35	0.596
CDS-seedless	hsa-miR-100-5p	726-747	0.482	0.105	1	-18.2	-0.16	0.679	0.317	0.547	0.088	0.45	0.5	0.376
CDS-seedless	hsa-miR-100-5p	655-683	0.468	0.105	0	-17.6	-0.031	6.441	0.4	0.586	0.642	0.55	0.6	0.337
CDS-seedless	hsa-miR-100-5p	726-759	0.466	0.105	1	-20.5	-0.165	18.01	0.243	0.547	0.284	0.45	0.7	0.376
CDS-seedless	hsa-miR-100-5p	1079-1113	0.46	0.105	0	-16	0	7.723	0.412	0.74	0.71	0.5	0.65	0.571
CDS-seedless	hsa-miR-100-5p	555-583	0.445	0.105	0	-16.6	-0.417	6.568	0.387	0.58	0.41	0.4	0.6	0.282
CDS-seedless	hsa-miR-100-5p	1698-1716	0.444	0.105	0	-17.4	-2.78	-2.452	0.392	0.635	0.645	0.35	0.4	0.912
CDS-seedless	hsa-miR-100-5p	266-286	0.438	0.105	0	-20.6	-0.133	3.566	0.305	0.181	0.52	0.4	0.55	0.122
CDS-seedless	hsa-miR-100-5p	618-659	0.416	0.105	0	-19.4	-0.718	5.371	0.434	0.502	0.454	0.6	0.45	0.316
CDS-seedless	hsa-miR-100-5p	1279-1295	0.412	0.105	0	-20	-0.878	-0.165	0.279	0.063	0.632	0.45	0.4	0.681
CDS-seedless	hsa-miR-100-5p	377-397	0.403	0.105	0	-18	-1.683	0.426	0.313	0.229	0.469	0.25	0.55	0.184
CDS-seedless	hsa-miR-100-5p	223-232	0.402	0.105	0	-16.5	-0.236	-1.995	0.243	0.392	0.207	0.35	0.5	0.099
CDS-seedless	hsa-miR-100-5p	1504-1526	0.384	0.105	0	-15.3	-0.01	15.651	0.207	0.218	0.488	0.7	0.3	0.805
CDS-seedless	hsa-miR-100-5p	1269-1288	0.38	0.105	0	-18.7	-0.009	12.708	0.094	0.565	0.62	0.4	0.5	0.675
CDS-seedless	hsa-miR-100-5p	1258-1276	0.348	0.105	0	-15.3	-0.006	5.576	0.327	0.205	0.179	0.35	0.5	0.669
CDS-seedless	hsa-miR-100-5p	223-238	0.33	0.105	0	-21.4	-0.248	1.378	0.211	0.392	0.276	0.35	0.45	0.099
CDS-seedless	hsa-miR-100-5p	1205-1219	0.318	0.105	1	-16.1	-0.713	2.88	0.335	0.417	0.11	0.45	0.35	0.64
CDS-seedless	hsa-miR-100-5p	1205-1222	0.316	0.105	1	-19.8	-0.713	5.305	0.279	0.417	0.203	0.45	0.35	0.64
CDS-seedless	hsa-miR-100-5p	715-739	0.315	0.105	0	-17.4	-2.4	9.047	0.303	0.405	0.432	0.4	0.45	0.37
CDS-seedless	hsa-miR-100-5p	223-236	0.314	0.105	0	-17	-0.236	3.275	0.241	0.392	0.246	0.35	0.45	0.099
CDS-seedless	hsa-miR-100-5p	412-430	0.3	0.105	1	-17.1	-0.122	0.119	0.334	0.356	0.238	0.45	0.3	0.203
CDS-seedless	hsa-miR-100-5p	1232-1248	0.279	0.105	0	-18.7	0	2.398	0.232	0.154	0.445	0.3	0.4	0.655
CDS-seedless	hsa-miR-100-5p	415-435	0.259	0.105	1	-17.6	-0.028	2.78	0.324	0.349	0.137	0.45	0.3	0.205
CDS-seedless	hsa-miR-100-5p	186-210	0.255	0.105	0	-24.1	-1.893	1.456	0.355	0.493	0.379	0.35	0.35	0.078
CDS-seedless	hsa-miR-100-5p	239-264	0.248	0.105	0	-23.1	-1.272	5.353	0.235	0.111	0.365	0.35	0.4	0.107
CDS-seedless	hsa-miR-100-5p	239-258	0.242	0.105	0	-23	-1.272	-5.466	0.266	0.111	0.342	0.35	0.35	0.107
CDS-seedless	hsa-miR-100-5p	1747-1763	0.238	0.105	0	-18.3	0	4.714	0.204	0.217	0.315	0.4	0.3	0.939
CDS-seedless	hsa-miR-100-5p	1232-1245	0.231	0.105	0	-16.1	0	-1.564	0.211	0.154	0.311	0.3	0.35	0.655
CDS-seedless	hsa-miR-100-5p	1731-1756	0.23	0.105	0	-17	-0.38	10.4	0.293	0.568	0.252	0.4	0.35	0.93
CDS-seedless	hsa-miR-100-5p	186-204	0.229	0.105	0	-19.4	-1.898	-6.231	0.381	0.493	0.212	0.35	0.3	0.078
CDS-seedless	hsa-miR-100-5p	1773-1804	0.224	0.105	0	-15.6	-4.376	20.716	0.425	0.365	0.253	0.35	0.4	0.953
CDS-seedless	hsa-miR-100-5p	184-202	0.217	0.105	0	-15	-0.279	-1.361	0.46	0.417	0.176	0.3	0.35	0.077
CDS-seedless	hsa-miR-100-5p	213-229	0.192	0.105	0	-15.7	-2.998	-2.83	0.365	0.171	0.152	0.2	0.4	0.093
CDS-seedless	hsa-miR-100-5p	447-468	0.181	0.105	0	-15.6	0	26.59	0.229	0.205	0.816	0.35	0.45	0.222
CDS-seedless	hsa-miR-100-5p	239-255	0.167	0.105	0	-17.3	-1.272	-1.088	0.259	0.111	0.217	0.35	0.3	0.107
CDS-seedless	hsa-miR-100-5p	115-143	0.164	0.105	0	-18.7	-0.78	35.822	0.125	0.105	0.265	0.25	0.4	0.039
CDS-seedless	hsa-miR-100-5p	76-98	0.155	0.105	0	-17.7	0	16.465	0.241	0.316	0.337	0.4	0.3	0.018
CDS-seedless	hsa-miR-100-5p	76-107	0.142	0.105	0	-17.9	0	16.326	0.299	0.316	0.238	0.4	0.3	0.018
CDS-seedless	hsa-miR-100-5p	1747-1767	0.137	0.105	0	-18.9	0	11.204	0.261	0.217	0.25	0.4	0.2	0.939
CDS-seedless	hsa-miR-100-5p	1552-1580	0.115	0.105	0	-15.9	-0.066	30.261	0.171	0.207	0.354	0.3	0.3	0.831
CDS-seedless	hsa-miR-100-5p	115-140	0.104	0.105	0	-17.9	-0.78	34.797	0.137	0.105	0.162	0.25	0.3	0.039
CDS-seedless	hsa-miR-100-5p	115-138	0.08	0.105	0	-16.9	-0.78	27.733	0.148	0.105	0.139	0.25	0.25	0.039
5‘UTR-seedless	hsa-miR-100-5p	5-18	0.446	0.105	1	-17.7	-0.024	-0.612	0.364	0.134	0.107	0.25	0.367	0.114
5‘UTR-seedless	hsa-miR-100-5p	5-23	0.429	0.105	1	-20.2	-0.024	3.697	0.304	0.134	0.141	0.25	0.367	0.114
5‘UTR-seedless	hsa-miR-100-5p	10-41	0.415	0.105	0	-20.7	-0.029	17.848	0.267	0.339	0.401	0.333	0.433	0.227
5‘UTR-seedless	hsa-miR-100-5p	44-68	0.303	0.105	0	-19.7	-2.536	4.98	0.32	0.407	0.365	0.32	0.233	1

## Sheet: PLK1_WT
Type	miRNA	Site_Position	LogitProb†	Score	3′_bp*	ΔGhybrid	ΔGnucl*	ΔGtotal*	Site_Access*	Upstream_Access (10nt)*	Dwstream_Access (30nt)*	Upstream_AU (30nt)*	Dwstream_AU (30nt)*	Site_Location*
3‘UTR-seedless	hsa-miR-100-5p	2103-2117	0.696	0.102	1	-15.2	-0.662	-10.615	0.52	0.507	0.45	0.7	0.633	0.811
3‘UTR-seedless	hsa-miR-100-5p	1992-2002	0.488	0.102	0	-15.4	-0.061	3.623	0.168	0.132	0.319	0.367	0.733	0.444
3‘UTR-seedless	hsa-miR-100-5p	1992-2004	0.445	0.102	0	-18.8	-0.061	0.586	0.211	0.132	0.29	0.367	0.667	0.444
3‘UTR-seedless	hsa-miR-100-5p	1992-2008	0.399	0.102	0	-18.9	-0.061	8.792	0.169	0.132	0.334	0.367	0.7	0.444
3‘UTR-seedless	hsa-miR-100-5p	2024-2034	0.356	0.102	1	-15.8	-4.236	-3.6	0.409	0.216	0.328	0.6	0.367	0.55
3‘UTR-seedless	hsa-miR-100-5p	2024-2041	0.353	0.102	1	-23.4	-4.124	-2.096	0.33	0.216	0.365	0.6	0.4	0.55
3‘UTR-seedless	hsa-miR-100-5p	2024-2043	0.33	0.102	1	-26.1	-4.126	-5.516	0.317	0.216	0.355	0.6	0.333	0.55
3‘UTR-seedless	hsa-miR-100-5p	1915-1933	0.168	0.102	0	-17.1	-0.027	13.711	0.26	0.346	0.477	0.333	0.3	0.189
3‘UTR-seedless	hsa-miR-100-5p	1901-1922	0.149	0.102	0	-16.7	-0.013	8.984	0.416	0.524	0.248	0.333	0.3	0.142
3‘UTR-seedless	hsa-miR-100-5p	1992-2036	0.106	0.102	0	-21	-0.061	17.757	0.282	0.132	0.32	0.367	0.333	0.444
CDS-seedless	hsa-miR-100-5p	949-961	0.797	0.102	1	-17.3	-1.27	-12.487	0.463	0.558	0.72	0.6	0.45	0.499
CDS-seedless	hsa-miR-100-5p	949-956	0.779	0.102	1	-15.1	-0.293	-9.24	0.369	0.558	0.601	0.6	0.6	0.499
CDS-seedless	hsa-miR-100-5p	949-967	0.729	0.102	1	-17.3	-1.27	-7.515	0.472	0.558	0.788	0.6	0.4	0.499
CDS-seedless	hsa-miR-100-5p	1300-1317	0.694	0.102	0	-23.5	-4.947	-13.317	0.542	0.485	0.279	0.45	0.55	0.692
CDS-seedless	hsa-miR-100-5p	1300-1309	0.66	0.102	0	-15.3	-3.696	-9.326	0.69	0.485	0.382	0.45	0.45	0.692
CDS-seedless	hsa-miR-100-5p	1300-1315	0.652	0.102	0	-18.6	-3.696	-6.214	0.571	0.485	0.249	0.45	0.6	0.692
CDS-seedless	hsa-miR-100-5p	618-631	0.617	0.102	0	-16.9	-1.493	-4.475	0.371	0.416	0.511	0.6	0.55	0.316
CDS-seedless	hsa-miR-100-5p	496-518	0.585	0.102	0	-15.3	-3.224	-7.111	0.58	0.468	0.461	0.4	0.5	0.249
CDS-seedless	hsa-miR-100-5p	1126-1145	0.557	0.102	1	-22	0	-7.364	0.468	0.678	0.37	0.5	0.35	0.596
CDS-seedless	hsa-miR-100-5p	1279-1299	0.547	0.102	0	-22.5	-1.498	-5.841	0.415	0.116	0.59	0.45	0.5	0.681
CDS-seedless	hsa-miR-100-5p	601-624	0.54	0.102	0	-16.7	0	0.234	0.433	0.457	0.544	0.5	0.6	0.307
CDS-seedless	hsa-miR-100-5p	1126-1138	0.52	0.102	1	-15.5	0	-6.425	0.554	0.678	0.166	0.5	0.4	0.596
CDS-seedless	hsa-miR-100-5p	1126-1141	0.486	0.102	1	-17.1	0	-5.305	0.555	0.678	0.251	0.5	0.35	0.596
CDS-seedless	hsa-miR-100-5p	726-747	0.48	0.102	1	-18.2	-0.118	0.978	0.312	0.549	0.085	0.45	0.5	0.376
CDS-seedless	hsa-miR-100-5p	726-759	0.464	0.102	1	-20.5	-0.128	18.489	0.238	0.549	0.278	0.45	0.7	0.376
CDS-seedless	hsa-miR-100-5p	1079-1113	0.46	0.102	0	-16	-0.006	7.835	0.408	0.74	0.709	0.5	0.65	0.571
CDS-seedless	hsa-miR-100-5p	1279-1295	0.455	0.102	0	-20	-1.867	-3.73	0.379	0.116	0.621	0.45	0.4	0.681
CDS-seedless	hsa-miR-100-5p	555-583	0.453	0.102	0	-16.6	-0.542	5.821	0.398	0.571	0.472	0.4	0.6	0.282
CDS-seedless	hsa-miR-100-5p	655-683	0.451	0.102	0	-17.6	-0.034	7.909	0.382	0.499	0.641	0.55	0.6	0.337
CDS-seedless	hsa-miR-100-5p	1698-1716	0.445	0.102	0	-17.4	-2.818	-2.571	0.393	0.628	0.642	0.35	0.4	0.912
CDS-seedless	hsa-miR-100-5p	266-286	0.44	0.102	0	-20.6	-0.133	3.407	0.304	0.176	0.527	0.4	0.55	0.122
CDS-seedless	hsa-miR-100-5p	1504-1526	0.434	0.102	0	-15.3	-0.034	9.312	0.282	0.238	0.538	0.7	0.3	0.805
CDS-seedless	hsa-miR-100-5p	377-397	0.403	0.102	0	-18	-1.795	0.497	0.312	0.234	0.473	0.25	0.55	0.184
CDS-seedless	hsa-miR-100-5p	223-232	0.401	0.102	0	-16.5	-0.313	-2.03	0.253	0.403	0.201	0.35	0.5	0.099
CDS-seedless	hsa-miR-100-5p	618-659	0.391	0.102	0	-19.4	-1.125	7.295	0.447	0.416	0.436	0.6	0.45	0.316
CDS-seedless	hsa-miR-100-5p	1269-1288	0.381	0.102	0	-18.7	-0.009	8.941	0.238	0.57	0.573	0.4	0.5	0.675
CDS-seedless	hsa-miR-100-5p	1258-1276	0.35	0.102	0	-15.3	-0.067	7.055	0.317	0.207	0.376	0.35	0.5	0.669
CDS-seedless	hsa-miR-100-5p	223-238	0.329	0.102	0	-21.4	-0.313	1.322	0.216	0.403	0.267	0.35	0.45	0.099
CDS-seedless	hsa-miR-100-5p	1205-1219	0.318	0.102	1	-16.1	-0.761	2.911	0.338	0.421	0.112	0.45	0.35	0.64
CDS-seedless	hsa-miR-100-5p	715-739	0.316	0.102	0	-17.4	-2.588	8.908	0.303	0.381	0.428	0.4	0.45	0.37
CDS-seedless	hsa-miR-100-5p	1205-1222	0.316	0.102	1	-19.8	-0.761	5.275	0.283	0.421	0.204	0.45	0.35	0.64
CDS-seedless	hsa-miR-100-5p	223-236	0.313	0.102	0	-17	-0.313	3.217	0.247	0.403	0.239	0.35	0.45	0.099
CDS-seedless	hsa-miR-100-5p	412-430	0.299	0.102	1	-17.1	-0.13	0.234	0.331	0.357	0.235	0.45	0.3	0.203
CDS-seedless	hsa-miR-100-5p	1232-1248	0.279	0.102	0	-18.7	0	2.432	0.229	0.156	0.447	0.3	0.4	0.655
CDS-seedless	hsa-miR-100-5p	415-435	0.259	0.102	1	-17.6	-0.011	2.809	0.32	0.344	0.137	0.45	0.3	0.205
CDS-seedless	hsa-miR-100-5p	186-210	0.258	0.102	0	-24.1	-1.929	1.319	0.357	0.499	0.388	0.35	0.35	0.078
CDS-seedless	hsa-miR-100-5p	239-264	0.248	0.102	0	-23.1	-1.171	5.597	0.227	0.109	0.366	0.35	0.4	0.107
CDS-seedless	hsa-miR-100-5p	239-258	0.24	0.102	0	-23	-1.171	-4.932	0.256	0.109	0.342	0.35	0.35	0.107
CDS-seedless	hsa-miR-100-5p	1747-1763	0.239	0.102	0	-18.3	0	4.699	0.203	0.21	0.322	0.4	0.3	0.939
CDS-seedless	hsa-miR-100-5p	1232-1245	0.232	0.102	0	-16.1	0	-1.53	0.207	0.156	0.313	0.3	0.35	0.655
CDS-seedless	hsa-miR-100-5p	186-204	0.231	0.102	0	-19.4	-1.956	-6.302	0.382	0.499	0.218	0.35	0.3	0.078
CDS-seedless	hsa-miR-100-5p	1731-1756	0.23	0.102	0	-17	-0.372	10.36	0.291	0.566	0.251	0.4	0.35	0.93
CDS-seedless	hsa-miR-100-5p	1773-1804	0.223	0.102	0	-15.6	-4.269	20.471	0.426	0.362	0.256	0.35	0.4	0.953
CDS-seedless	hsa-miR-100-5p	184-202	0.22	0.102	0	-15	-0.388	-1.486	0.463	0.421	0.18	0.3	0.35	0.077
CDS-seedless	hsa-miR-100-5p	213-229	0.195	0.102	0	-15.7	-3.128	-2.942	0.377	0.174	0.148	0.2	0.4	0.093
CDS-seedless	hsa-miR-100-5p	447-468	0.183	0.102	0	-15.6	0	26.738	0.226	0.205	0.785	0.35	0.45	0.222
CDS-seedless	hsa-miR-100-5p	239-255	0.165	0.102	0	-17.3	-1.171	-0.71	0.25	0.109	0.215	0.35	0.3	0.107
CDS-seedless	hsa-miR-100-5p	115-143	0.165	0.102	0	-18.7	-0.707	35.892	0.122	0.105	0.267	0.25	0.4	0.039
CDS-seedless	hsa-miR-100-5p	76-98	0.155	0.102	0	-17.7	-0.037	16.327	0.245	0.316	0.338	0.4	0.3	0.018
CDS-seedless	hsa-miR-100-5p	76-107	0.143	0.102	0	-17.9	-0.037	16.141	0.302	0.316	0.233	0.4	0.3	0.018
CDS-seedless	hsa-miR-100-5p	1747-1767	0.137	0.102	0	-18.9	0	11.231	0.26	0.21	0.253	0.4	0.2	0.939
CDS-seedless	hsa-miR-100-5p	1552-1580	0.115	0.102	0	-15.9	-0.161	29.084	0.185	0.219	0.362	0.3	0.3	0.831
CDS-seedless	hsa-miR-100-5p	115-140	0.104	0.102	0	-17.9	-0.707	34.921	0.134	0.105	0.162	0.25	0.3	0.039
CDS-seedless	hsa-miR-100-5p	115-138	0.08	0.102	0	-16.9	-0.707	27.836	0.146	0.105	0.138	0.25	0.25	0.039
5‘UTR-seedless	hsa-miR-100-5p	5-18	0.44	0.102	1	-17.7	-0.049	0.038	0.361	0.143	0.111	0.25	0.367	0.114
5‘UTR-seedless	hsa-miR-100-5p	5-23	0.426	0.102	1	-20.2	-0.049	4.262	0.3	0.143	0.143	0.25	0.367	0.114
5‘UTR-seedless	hsa-miR-100-5p	10-41	0.42	0.102	0	-20.7	-0.141	17.446	0.267	0.332	0.414	0.333	0.433	0.227
5‘UTR-seedless	hsa-miR-100-5p	44-68	0.304	0.102	0	-19.7	-2.697	4.844	0.33	0.402	0.371	0.32	0.233	1
